# Supplementary material for: Diagnostic Performance of Quantitative Lung Perfusion SPECT/CT for Chronic Thromboembolic Pulmonary Hypertension: A Pilot Study
Source: Diagnostics (Basel). 2026 Jan 29;16(3):413. doi: 10.3390/diagnostics16030413 (PMC12897209; doi:10.3390/diagnostics16030413)
Supplement: Supplementary file 1 [file diagnostics-16-00413-s001.zip]

Archive with 1 entries (1 files):
- diagnostics-4121776-supplementary.pdf
